# Supplementary material for: Coordinated multi-level adaptations across neocortical areas during task learning
Source: Nat Commun. 2025 Aug 19;16:7719. doi: 10.1038/s41467-025-62949-7 (PMC12365232; doi:10.1038/s41467-025-62949-7)
Supplement: Supplementary file 4 — Source Data [file 41467_2025_62949_MOESM4_ESM.zip]

Archive with 34 entries (34 files):
- Source_Data/Figure1c.mat
- Source_Data/Figure1d.mat
- Source_Data/Figure1e.mat
- Source_Data/Figure1f.mat
- Source_Data/Figure1g.mat
- Source_Data/Figure1h.mat
- Source_Data/Figure1i.mat
- Source_Data/Figure1j.mat
- Source_Data/Figure1k.mat
- Source_Data/Figure2d.mat
- Source_Data/Figure2e.mat
- Source_Data/Figure2f.mat
- Source_Data/Figure3b.mat
- Source_Data/Figure3c.mat
- Source_Data/Figure3e.mat
- Source_Data/Figure3f.mat
- Source_Data/Figure3g.mat
- Source_Data/Figure4c.mat
- Source_Data/Figure4e.mat
- Source_Data/Figure5c.mat
- Source_Data/Figure5d.mat
- Source_Data/Figure5f.mat
- Source_Data/Figure5h.mat
- Source_Data/Figure6b.mat
- Source_Data/Figure6c.mat
- Source_Data/Figure6e.mat
- Source_Data/Figure6f.mat
- Source_Data/Figure7a.mat
- Source_Data/Figure7b.mat
- Source_Data/Figure7c.mat
- Source_Data/Figure7f.mat
- Source_Data/Figure7g.mat
- Source_Data/Figure7h.mat
- Source_Data/Figure7i.mat
